# Supplementary material for: Cow Placenta Peptides Ameliorate D-Galactose-Induced Intestinal Barrier Damage by Regulating TLR/NF-κB Pathway
Source: Vet Sci. 2025 Mar 3;12(3):229. doi: 10.3390/vetsci12030229 (PMC11945863; doi:10.3390/vetsci12030229)
Supplement: Supplementary file 1 [file vetsci-12-00229-s001.zip]

Archive with 1 entries (1 files):
- vetsci-3459380-supplementary.pdf
